# Supplementary material for: Graded Smad2/3 Activation Is Converted Directly into Levels of Target Gene Expression in Embryonic Stem Cells
Source: PLoS One. 2009 Jan 27;4(1):e4268. doi: 10.1371/journal.pone.0004268 (PMC2627943; doi:10.1371/journal.pone.0004268)
Supplement: Table S4 — Analysis by Fuzznuc for the existence of ASE elements and CAGA boxes Summary of the genomic coordinates, exact binding site and position of ASE elements with regard to the gene start. Genes that did not show significant fold-change in the absence of protein synthesis (§) and are used as controls. bp (base pairs); Ch (chromosome) (0.02 MB XLS) [file pone.0004268.s008.xls]

## Sheet: Sheet1
Gene	ASE elements	Genomic coordinates of ASEs	Binding site	Position of ASE in genomic sequence	CAGA boxes
1110051B16Ri	NO				1
1500012DRik	1	Ch 5_28550176-28550235	AATAAACA-59 bp-TGTGTATT	In gene sequence, start at 16942 bp	7
1810006k23Rik	NO				NO
4631426J05Rik	NO				NO
5730410i19Rik	1	Ch 12_103183762- 103183905	AATCCACA-143 bp- TGTGGATT	5011 bp downstream of end of gene sequence	2
Acvr1b15	NO				15
AW548124	2	Ch 17_83142736-83142874	TGTGTATT-138 bp-TGTGTATT	9344 bp downstream of gene sequence	8
		Ch 17_83142825-83142874	TGTGTATT-49 bp-TGTGTATT	9433 bp downstream of gene sequence
Bbc3	NO				1
Bcar3	NO				16
Cd97	2	Ch 8_86612319-86612509	TGTTTATT-190 bp-TGTTTATT	1037 bp upstream of gene sequence	2
		Ch 8_86624590-86624772	TGTTTATT-182 bp-AATCCACA	In gene sequence, start at 11124 bp
Clca6	1	Ch 3_144889753-144889863	TGTTGATT-110 bp-AATACACA	119 bp upstream of gene sequence	1
D030056L22Rik	NO				NO
Eif2c1	NO				NO
Epha2	NO				NO
Fbxl20	4	Ch 11_97913004-97913218	AATAAACA-214 bp-AATAAACA	In gene sequence, start at 8217 bp	13
		Ch 11_97923540-97923636	TGTTTATT-96 bp-TGTTTATT	In gene sequence, start at 18753 bp
		Ch 11_97928442-97928498	AATAAACA-56 bp-AATAAACA	In gene sequence, start at 23655 bp
		Ch 11_97945986-97946172	TGTTTATT-186 bp-TGTTTATT	In gene sequence, start at 41199 bp
Fgf15	1	Ch 7_144696873-144697018	AATAAACA-145 bp-AATCAACA	9049 bp upstream of start of gene	NO
Hrb	1	Ch 1_82734134-82734228	TGTGTATT-94 bp-TGTTTATT	In gene sequence, start at 15627 bp	7
Lefty1	1	Ch 1_182766195-182766375	AATAAACA-180 bp-AATCCACA	5539 bp upstream of gene sequence	9
Lefty2	1	Ch 1_182725569-182725659	AATCCACA-90 bp-AATCCACA	4214 bp upstream of gene sequence	1
Mcl1	1	Ch 3_ 95752821-95752866	TGTTTATT-45 bp-TGTGGATT	4233 bp downstream of end of gene sequence	1
Moap1	NO				NO
Nfkbia	NO				NO
Nodal	1	Ch 10_60814572-60814664	AATCAACA-92 bp-AATCCACA	In gene sequence, start at 927 bp	5
Nphs1	1	Ch 7_30163536-30163588	TGTGTATT-52 bp-TGTGTATT	4949 bp upstream of gene	23
Nxn	4	Ch 11_ 76063473-76063622	AATAAACA-149 bp-TGTGGATT	9964 bp upstream of start of gene	19
		Ch 11_76087889-76087938	TGTGTATT-49 bp-TGTGTATT	In gene sequence, start at 14452 bp
		Ch 11_76182019-76182202	AATCCACA-183 bp-TGTGGATT	In gene sequence, start at 108582 bp
		Ch 11_76220452-76220575	AATAAACA-123 bp-TGTTTATT	7115 bp downstream of gene sequence
Pcdh8	NO				2
Pitx2	3	Ch 3_129209468-129209516	AATACACA-48 bp-TGTGGATT	In gene sequence, start at 17503 bp	NO
		Ch 3_129209468-129209589	AATACACA-121 bp-AATCCACA	In gene sequence, start at 17503 bp
		Ch 3_129209509-129209589	TGTGGATT-80 bp-AATCCACA	In gene sequence, start at 17544 bp
Plekha2	1	Ch 8_26560423-26560547	AATCAACA-124 bp-AATACACA	In gene sequence, start at 55734 bp	14
Pycr2	NO				NO
Rasd2	NO				3
Rhob	NO				NO
Schip1	3	Ch 3_68589273-68589370	TGTTTATT-97 bp-TGTGTATT	In gene sequence, start at 33146 bp	NO
		Ch 3_68602957-68603015	AATAAACA-58 bp- TGTTTATT	In gene sequence, start at 46830 bp
		Ch 3_68721503-68721593	TGTTTATT-90 bp-TGTTTATT	7093 bp downstream of gene sequence
Ski	NO				10
Skil	NO				NO
Smad7	NO				NO
Slc7a7	NO				6
Tmem63a	NO				NO
Tmepai	NO				NO
Zcchc11	3	Ch 4_108015106-108015237	TGTTTATT-131 bp-TGTTTATT	In gene sequence, start at 57748 bp	2
		Ch 4_108053972-108054060	TGTTGATT-88 bp-TGTTGATT	In gene sequence, start at 96614 bp
		Ch 4_108054005-108054060	TGTTGATT-55 bp-TGTTGATT	In gene sequence, start at 96702 bp
Zfp423	5	Ch 8_90644500-90644644	TGTGGATT-144 bp-TGTGGATT	In gene sequence, start at 92586 bp	47
		Ch 8_90656602-90656770	AATACACA-168 bp-AATCAACA	In gene sequence, start at 104688 bp
		Ch 8_90656763-90656957	AATCAACA-194 bp-TGTTGATT	In gene sequence, start at 104849 bp
		Ch 8_90699198-90699391	TGTTTATT-193 bp-AATACACA	In gene sequence, start at 147284 bp
		Ch8_90708666-90708866	AATCCACA-200 bp-TGTGGATT	In gene sequence, start at 156752 bp
